# Supplementary material for: Deep sequencing of HBV pre-S region reveals high heterogeneity of HBV genotypes and associations of word pattern frequencies with HCC
Source: PLoS Genet. 2018 Feb 23;14(2):e1007206. doi: 10.1371/journal.pgen.1007206 (PMC5841821; doi:10.1371/journal.pgen.1007206)
Supplement: S1 Table — The fraction of genotypes is computed using both STAR and jpHMM. Both training set and independent set of individuals are included. (XLSX) [file pgen.1007206.s001.xlsx]

## Sheet: Training data using STAR
Individuals	STAR-genotype B fraction (normalized)	STAR-genotype C fraction (normalized)	jpHMM-genotype B fraction (normalized)	jpHMM-genotype C fraction (normalized)
CHB46	0.0460644	0.953936	0.0361949	0.963805
CHB47	0.918737	0.0812634	0.928096	0.0719037
CHB48	0.0289502	0.97105	0.0263591	0.973641
CHB50	0.0392775	0.960722	0.0294948	0.970505
CHB51	0.173117	0.826883	0.161692	0.838308
CHB52	0.766888	0.233112	0.781666	0.218334
CHB53	0.173119	0.826881	0.156571	0.843429
CHB55	0.101601	0.898399	0.0962832	0.903717
CHB57	0.0777917	0.922208	0.0593412	0.940659
CHB59	0.166667	0.833333	0.146452	0.853548
CHB60	0.591113	0.408887	0.591671	0.408329
CHB61	0.15894	0.84106	0.144035	0.855965
CHB62	0.285979	0.714021	0.259839	0.740161
CHB63	0.748444	0.251556	0.756638	0.243362
CHB64	0.593765	0.406235	0.592149	0.407851
CHB65	0.154516	0.845484	0.13672	0.86328
CHB66	0.161002	0.838998	0.149157	0.850843
CHB67	0.714647	0.285353	0.732006	0.267994
CHB68	0.196998	0.803002	0.182467	0.817533
CHB69	0.623825	0.376175	0.637188	0.362812
CHB70	0.535942	0.464058	0.58237	0.41763
CHB71	0.0661628	0.933837	0.055342	0.944658
CHB72	0.123346	0.876654	0.103256	0.896744
CHB73	0.79336	0.20664	0.811914	0.188086
CHB74	0.116347	0.883653	0.113954	0.886046
CHB75	0.711448	0.288552	0.756618	0.243382
CHB76	0.664587	0.335413	0.675109	0.324891
CHB77	0.0826446	0.917355	0.0602782	0.939722
CHB78	0.0965517	0.903448	0.0788235	0.921176
CHB79	0.952632	0.0473684	0.963061	0.0369393
CHB80	0.951842	0.0481578	0.963854	0.0361458
CHB81	0.0498363	0.950164	0.0400875	0.959913
CHB82	0.959882	0.0401183	0.96783	0.0321701
CHB83	0.0638298	0.93617	0.0477805	0.95222
CHB84	0.950464	0.0495362	0.961473	0.0385275
CHB85	0.0513455	0.948655	0.0348569	0.965143
CHB86	0.0395021	0.960498	0.0268084	0.973192
CHB87	0.723671	0.276329	0.730681	0.269319
CHB88	0.861827	0.138173	0.873128	0.126872
CHB89	0.0445837	0.955416	0.0345434	0.965457
CHB90	0.641856	0.358144	0.641023	0.358977
CHB91	0.420594	0.579406	0.416825	0.583175
CHB92	0.689292	0.310708	0.691994	0.308006
CHB93	0.580655	0.419345	0.574241	0.425759
CHB94	0.173539	0.826461	0.152567	0.847433
HCC100	0.545874	0.454126	0.574807	0.425193
HCC101	0.237617	0.762383	0.211026	0.788974
HCC102	0.290323	0.709677	0.260601	0.739399
HCC103	0.0800473	0.919953	0.0606539	0.939346
HCC104	0.0567433	0.943257	0.0462908	0.953709
HCC106	0.503421	0.496579	0.537957	0.462043
HCC107	0.0131518	0.986848	0.0117968	0.988203
HCC109	0.0482544	0.951746	0.0375514	0.962449
HCC10	0.0372861	0.962714	0.0351358	0.964864
HCC11	0.14535	0.85465	0.137978	0.862022
HCC12	0.750045	0.249955	0.689985	0.310015
HCC13	0.493496	0.506504	0.546909	0.453091
HCC15	0.138988	0.861012	0.116811	0.883189
HCC16	0.117326	0.882674	0.0802456	0.919754
HCC17	0.0968203	0.90318	0.067107	0.932893
HCC18	0.569171	0.430829	0.613014	0.386986
HCC19	0.150033	0.849967	0.108348	0.891652
HCC1	0.485133	0.514867	0.51581	0.48419
HCC20	0.57238	0.42762	0.582018	0.417982
HCC22	0.84571	0.15429	0.747992	0.252008
HCC23	0.624573	0.375427	0.636531	0.363469
HCC24	0.228395	0.771605	0.18595	0.81405
HCC25	0.0480085	0.951991	0.0356094	0.964391
HCC26	0.109804	0.890196	0.0903874	0.909613
HCC27	0.14104	0.85896	0.123934	0.876066
HCC28	0.205803	0.794197	0.204204	0.795796
HCC29	0.0712268	0.928773	0.0648889	0.935111
HCC2	0.0122439	0.987756	0.0118853	0.988115
HCC30	0.577294	0.422706	0.610931	0.389069
HCC31	0.681369	0.318631	0.697618	0.302382
HCC32	0.196795	0.803205	0.189116	0.810884
HCC33	0.209677	0.790323	0.20202	0.79798
HCC34	0.030892	0.969108	0.0433085	0.956692
HCC35	0.1239	0.8761	0.119759	0.880241
HCC36	0.762482	0.237518	0.811009	0.188991
HCC37	0.0278455	0.972155	0.0230575	0.976943
HCC38	0.0055373	0.994463	0.00755678	0.992443
HCC39	0.102315	0.897685	0.0969125	0.903087
HCC3	0.0513823	0.948618	0.0439475	0.956053
HCC40	0.0486957	0.951304	0.0418182	0.958182
HCC41	0.0412431	0.958757	0.0354906	0.964509
HCC43	0.0881676	0.911832	0.0753406	0.924659
HCC45	0.0825783	0.917422	0.0689655	0.931034
HCC46	0.0527713	0.947229	0.0465442	0.953456
HCC48	0.162226	0.837774	0.150302	0.849698
HCC49	0.525476	0.474524	0.555747	0.444253
HCC4	0.0680754	0.931925	0.0576062	0.942394
HCC50	0.144172	0.855828	0.149738	0.850262
HCC51	0.333858	0.666142	0.336621	0.663379
HCC52	0.673806	0.326194	0.71875	0.28125
HCC54	0.0556933	0.944307	0.0485622	0.951438
HCC55	0.502766	0.497234	0.442041	0.557959
HCC56	0.35538	0.64462	0.294408	0.705592
HCC57	0.316399	0.683601	0.240124	0.759876
HCC58	0.649948	0.350052	0.722828	0.277172
HCC59	0.246548	0.753452	0.1875	0.8125
HCC5	0.0621914	0.937809	0.069636	0.930364
HCC60	0.33855	0.66145	0.290373	0.709627
HCC61	0.142714	0.857286	0.0864051	0.913595
HCC62	0.0284144	0.971586	0.0591791	0.940821
HCC63	0.0766481	0.923352	0.0686752	0.931325
HCC64	0.132553	0.867447	0.114842	0.885158
HCC65	0.0345111	0.965489	0.0246967	0.975303
HCC67	0.067602	0.932398	0.0573639	0.942636
HCC68	0.165642	0.834358	0.141381	0.858619
HCC69	0.0503995	0.9496	0.0456323	0.954368
HCC6	0.00417861	0.995821	0.00826177	0.991738
HCC70	0.0263713	0.973629	0.0212216	0.978778
HCC71	0.18753	0.81247	0.170032	0.829968
HCC73	0.908825	0.091175	0.925594	0.0744056
HCC74	0.12886	0.87114	0.107679	0.892321
HCC75	0.115995	0.884005	0.0944557	0.905544
HCC76	0.122151	0.877849	0.104827	0.895173
HCC78	0.0179328	0.982067	0.0205807	0.979419
HCC79	0.10274	0.89726	0.0877193	0.912281
HCC7	0.0682424	0.931758	0.0661954	0.933805
HCC80	0.0469465	0.953054	0.0375274	0.962473
HCC81	0.0841755	0.915825	0.0777121	0.922288
HCC82	0.843523	0.156477	0.85494	0.14506
HCC83	0.179647	0.820353	0.154906	0.845094
HCC84	0.273167	0.726833	0.238043	0.761957
HCC85	0.0605446	0.939455	0.0423318	0.957668
HCC86	0.878092	0.121908	0.901704	0.0982964
HCC88	0.14354	0.85646	0.127232	0.872768
HCC8	0.0427026	0.957297	0.0334401	0.96656
HCC90	0.188409	0.811591	0.166887	0.833113
HCC92	0.174451	0.825549	0.163446	0.836554
HCC93	0.406736	0.593264	0.439894	0.560106
HCC95	0.538403	0.461597	0.585049	0.414951
HCC96	0.0142341	0.985766	0.020871	0.979129
HCC97	0.679621	0.320379	0.743127	0.256873
HCC98	0.154921	0.845079	0.13881	0.86119
HCC99	0.129151	0.870849	0.116271	0.883729
HCC9	0.0274763	0.972524	0.0211231	0.978877

## Sheet: Independent data
Idividuals	STAR-genotype B fraction (normalized)	STAR-genotype C fraction (normalized)
CHB172	0.1062	0.8938
CHB173	0.9835	0.0165
CHB175	0.9356	0.0644
CHB176	0.8884	0.1116
CHB177	0.2224	0.7776
CHB179	0.1899	0.8101
CHB180	0.8209	0.1791
CHB181	0.9438	0.0562
CHB182	0.9401	0.0599
CHB183	0.0779	0.9221
CHB185	0.099	0.901
CHB186	0.8827	0.1173
CHB187	0.968	0.032
CHB189	0.8239	0.1761
CHB190	0.0159	0.9841
CHB191	0.1154	0.8846
CHB192	0.036	0.964
CHB193	0.7229	0.2771
CHB194	0.0173	0.9827
CHB195	0.0488	0.9512
CHB196	0.1136	0.8864
CHB197	0.0198	0.9802
CHB198	0.0032	0.9968
CHB199	0.8689	0.1311
CHB201	0.0516	0.9484
CHB203	0.105	0.895
CHB204	0.8589	0.1411
CHB205	0.1396	0.8604
CHB206	0.1502	0.8498
CHB207	0.0599	0.9401
CHB208	0.1863	0.8137
HCC10	0.0429	0.9571
HCC11	0.1034	0.8966
HCC13	0.0134	0.9866
HCC15	0.8331	0.1669
HCC17	0.1479	0.8521
HCC1	0.1393	0.8607
HCC20	0.0433	0.9567
HCC24	0.0448	0.9552
HCC25	0.0294	0.9706
HCC26	0.9837	0.0163
HCC2	0.1645	0.8355
HCC31	0.0159	0.9841
HCC32	0.0033	0.9967
HCC33	0.0348	0.9652
HCC34	0.8772	0.1228
HCC35	0.1637	0.8363
HCC36	0.0269	0.9731
HCC37	0.0218	0.9782
HCC38	0.0336	0.9664
HCC39	0.8429	0.1571
HCC40	0.6222	0.3778
HCC41	0.0603	0.9397
HCC42	0.1421	0.8579
HCC43	0.0574	0.9426
HCC44	0.0144	0.9856
HCC45	0.0061	0.9939
HCC46	0.034	0.966
HCC47	0.0402	0.9598
HCC48	0.0795	0.9205
HCC49	0.0065	0.9935
HCC4	0.1024	0.8976
HCC50	0.8724	0.1276
HCC51	0.0378	0.9622
HCC52	0.1038	0.8962
HCC53	0.0234	0.9766
HCC54	0.0208	0.9792
HCC55	0.0942	0.9058
HCC56	0.026	0.974
HCC57	0.8703	0.1297
HCC60	0.1012	0.8988
HCC61	0.051	0.949
HCC62	0.8773	0.1227
HCC6	0.6768	0.3232
HCC7	0.1491	0.8509
HCC8	0.1092	0.8908
HCC9	0.096	0.904
